# Supplementary material for: Meiotic Behavior of Achiasmate Sex Chromosomes in the African Pygmy Mouse Mus mattheyi Offers New Insights into the Evolution of Sex Chromosome Pairing and Segregation in Mammals
Source: Genes (Basel). 2021 Sep 17;12(9):1434. doi: 10.3390/genes12091434 (PMC8471055; doi:10.3390/genes12091434)
Supplement: Supplementary file 1 [file genes-12-01434-s001.zip]

Archive with 1 entries (1 files):
- genes-1373675-supplementary.pdf
